# Supplementary material for: Comparison of robotic versus manual needle insertion for CT-guided intervention: prospective randomized trial
Source: Radiol Adv. 2025 Apr 4;2(2):umaf010. doi: 10.1093/radadv/umaf010 (PMC12429234; doi:10.1093/radadv/umaf010)
Supplement: umaf010_Supplementary_Data [file umaf010_Supplementary_Data.zip]

Archive with 13 entries (13 files):
- 515080050_679212_1739066652610.pdf
- 515080051_53010113_1739106100710.pdf
- 515080052_53009944_1738976983228.pdf
- 515080054_107471362_1739016888621.pdf
- 515080055_69251341_1739290487294.pdf
- 515080056_123370241_1739893335022.pdf
- 515080058_107471379_1738979844527.pdf
- 515080059_11170102_1738967815726.pdf
- 515080062_123370358_1740026811127.pdf
- 515080065_123370407_1740530406134.pdf
- 515080069_123370438_1739893894525.pdf
- 515080076_53009918_1738990341638.pdf
- Supplemental material (Revision).pdf
